# Supplementary material for: Immunosuppressive Sesquiterpene Pyridine Alkaloids from Tripterygium wilfordii Hook. f
Source: Molecules. 2022 Oct 26;27(21):7274. doi: 10.3390/molecules27217274 (PMC9654820; doi:10.3390/molecules27217274)
Supplement: Supplementary file 1 [file molecules-27-07274-s001.zip]

Archive with 1 entries (1 files):
- molecules-1957488-supplementary.pdf
